# Supplementary material for: Biochar Enhances Nutrient Uptake, Yield, and NHX Gene Expression in Chinese Cabbage Under Salinity Stress
Source: Plants (Basel). 2025 Sep 2;14(17):2743. doi: 10.3390/plants14172743 (PMC12430363; doi:10.3390/plants14172743)
Supplement: Supplementary file 1 [file plants-14-02743-s001.zip]

Archive with 1 entries (1 files):
- plants-3685186-supplementary.pdf
